# Supplementary material for: Bottlenecks, concerns and needs in malaria operational research: the perspectives of key stakeholders in Nigeria
Source: BMC Res Notes. 2018 May 4;11:272. doi: 10.1186/s13104-018-3379-5 (PMC5935974; doi:10.1186/s13104-018-3379-5)
Supplement: Supplementary file 2 — Additional file 2. Working experience of the study participants on MOR and its associated challenges. A tabular data summarising the study participants’ working experiences and challenges faced while conducting MOR in Nigeria. [file 13104_2018_3379_MOESM2_ESM.xls]

## Sheet: Sheet1
Additional file 2: Working experience of the study participants on MOR and its associated challenges
Characteristics	n	%
Based-Country of current work experience (N = 176)
Nigeria	167	94.9
UK	3	1.7
USA	3	1.7
India	2	1.1
Cameroon	1	0.6
Work experience in other countries (N = 176)
Yes	35	19.8
No	141	80.2
Nigeria’s MOR agenda: should it be different from that of other settings?(N = 185)
Yes	94	50.8
No	51	27.6
Don’t know	40	21.6
Ever been involved in MOR in Nigeria (N = 185)
Yes	90	48.6
No	69	37.3
Don't know	26	14.1
*Aspect of MOR involved (n = 71)
Case management	31	43.7
Malaria prevention	29	40.8
Surveillance/Monitoring and evaluation	8	11.3
Policy	3	4.2
ASCM	1	1.4
Other (Socio economic research)	2	2.8
Any challenge(s) experienced conducting MOR (N= 90)
Yes	65	72.2
No	23	25.6
Don't know	2	2.2
*Identified challenges to MOR (N = 62)
Poor community participation/ attitude	22	35.5
Poor funding	20	32.3
Poor commodity supply	20	32.3
Inadequate facilities	10	16.1
Researchers capacity gaps	9	14.5
Translation of research findings into policy	7	11.3
Bureaucracy in obtaining permission	6	9.8
Manpower gaps (poorly trained-personnel)	5	8.1
Multiple implementation & coordination	3	4.8
*Multiple responses
